# Supplementary material for: The Impact of Head-Up Tilt Sleeping on Orthostatic Tolerance: A Scoping Review
Source: Biology (Basel). 2023 Aug 9;12(8):1108. doi: 10.3390/biology12081108 (PMC10452159; doi:10.3390/biology12081108)
Supplement: Supplementary file 1 [file biology-12-01108-s001.zip]

Archive with 1 entries (1 files):
- biology-2526707-supplementary.pdf
